# Supplementary material for: Optimizing Radiation Dose and Image Quality in Stroke CT Protocols: Proposed Diagnostic Reference Levels for Multiphase CT Angiography and Perfusion Imaging
Source: Diagnostics (Basel). 2024 Dec 20;14(24):2866. doi: 10.3390/diagnostics14242866 (PMC11675730; doi:10.3390/diagnostics14242866)
Supplement: Supplementary file 1 [file diagnostics-14-02866-s001.zip]

Archive with 1 entries (1 files):
- diagnostics-3352068-supplementary.pdf
